# Supplementary material for: Preparation and Performance of AgNWs/PDMS Film-Based Flexible Strain Sensor
Source: Materials (Basel). 2023 Jan 9;16(2):641. doi: 10.3390/ma16020641 (PMC9862830; doi:10.3390/ma16020641)
Supplement: Supplementary file 1 [file materials-16-00641-s001.zip]

Archive with 1 entries (1 files):
- materials-2108362-supplementary.pdf
